# Supplementary material for: Arboviruses as an unappreciated cause of non-malarial acute febrile illness in the Dschang Health District of western Cameroon
Source: PLoS Negl Trop Dis. 2022 Oct 12;16(10):e0010790. doi: 10.1371/journal.pntd.0010790 (PMC9591055; doi:10.1371/journal.pntd.0010790)
Supplement: S2 Table — (XLSX) [file pntd.0010790.s002.xlsx]

## Sheet: Sheet1
S2 Table: Reference sequences used for phylogenetic analysis
EU056810.1	BurkinaFaso	1983
GQ398264.1	Indonesia	1976
GU131843.1	BurkinaFaso	1986
KY627762.1	BurkinaFaso	2016-11-05
KY627763.1	BurkinaFaso	2016-11-21
MT261956.1	BurkinaFaso	2017-10-16
MT261957.1	BurkinaFaso	2017-10-16
MT261960.1	BurkinaFaso	2017-10-17
MT261961.1	BurkinaFaso	2017-10-26
MT261962.1	BurkinaFaso	2017-10-25
MT261963.1	BurkinaFaso	2017-10-25
MT261964.1	BurkinaFaso	2017-10-24
MT261965.1	BurkinaFaso	2017-10-23
MT261966.1	BurkinaFaso	2017-11-08
MT261967.1	BurkinaFaso	2017-10-09
MT261968.1	BurkinaFaso	2017-10-12
MT261969.1	BurkinaFaso	2017-10-30
MT261970.1	BurkinaFaso	2017-11-03
MT261971.1	BurkinaFaso	2017-11-06
MT980927.1	Mauritania	2017-11-30
MT981011.1	Senegal	2018-10-15
MT981085.1	Mauritania	2018-12-13
MT981148.1	Senegal	2019-01-04
MT982126.1	Burkina Faso	2019-08-10
MT982148.1	Burkina Faso	2019-09-08
MT982169.1	Coted'Ivoire	2017-06-06
MT982731.1	BurkinaFaso	2016-11-02
MW288024.1	Senegal	2018-10-01
MW288029.1	Senegal	2018-10-01
MW288030.1	Senegal	2018-10-01
MW288034.1	Senegal	2018-11-01
