# Supplementary material for: Arboviruses as an unappreciated cause of non-malarial acute febrile illness in the Dschang Health District of western Cameroon
Source: PLoS Negl Trop Dis. 2022 Oct 12;16(10):e0010790. doi: 10.1371/journal.pntd.0010790 (PMC9591055; doi:10.1371/journal.pntd.0010790)
Supplement: S4 Table — (XLSX) [file pntd.0010790.s004.xlsx]

## Sheet: PCR Cameroon Compiled
S4 Table: Full data set for RT-PCR testing
	ZCD Assay Target
Sample ID	DENV	CHIKV	ZIKV	Rnase P	Final Result
DSG2020_075 CAM DBS R: 12.02.20	41.56	N	N	26.45	DENV - ZCD
DSG2020_076 CAM DBS R: 12.02.20	N	N	N	25.45	Neg
DSG2020_191 CAM DBS R: 12.02.20	N	N	N	26.58	Neg
DSG2020_197 CAM DBS R: 12.02.20	42.9	N	N	25.96	DENV-3
DSG2020_200 CAM DBS R: 12.02.20	N	N	N	25.91	Neg
DSG2020_203 CAM DBS R: 12.02.20	N	N	N	25.85	Neg
DSG2020_209 CAM DBS R: 12.02.20	N	N	N	26.87	Neg
DSG2020_308 CAM DBS R: 12.02.20	N	N	N	25.31	Neg
DSG2020_309 CAM DBS R: 12.02.20	N	N	N	25.23	Neg
DSG2020_343 CAM DBS R: 12.02.20	N	N	N	24.4	Neg
DSG2020_345 CAM DBS R: 12.02.20	22.34	N	N	24.61	DENV-2
DSG2020_350 CAM DBS R: 12.02.20	N	N	N	26.6	Neg
DSG2020_061 CAM DBS R: 12.02.20	19.67	N	N	22.91	DENV-2
DSG2020_062 CAM DBS R: 12.02.20	N	N	N	26.28	Neg
DSG2020_063 CAM DBS R: 12.02.20	N	N	N	26.44	Neg
DSG2020_064 CAM DBS R: 12.02.20	N	N	N	27.05	Neg
DSG2020_065 CAM DBS R: 12.02.20	N	N	N	25.07	Neg
DSG2020_066 CAM DBS R: 12.02.20	N	N	N	25.03	Neg
DSG2020_067 CAM DBS R: 12.02.20	N	N	N	25.65	Neg
DSG2020_068 CAM DBS R: 12.02.20	N	N	N	26.4	Neg
DSG2020_069 CAM DBS R: 12.02.20	N	N	N	24.12	Neg
DSG2020_070 CAM DBS R: 12.02.20	N	N	N	24.46	Neg
DSG2020_192 CAM DBS R: 12.02.20	N	N	N	26.2	Neg
DSG2020_193 CAM DBS R: 12.02.20	N	N	N	24.92	Neg
DSG2020_194 CAM DBS R: 12.02.20	N	N	N	23.69	Neg
DSG2020_195 CAM DBS R: 12.02.20	N	N	N	24.87	Neg
DSG2020_196 CAM DBS R: 12.02.20	N	N	N	26.85	Neg
DSG2020_201 CAM DBS R: 12.02.20	N	N	N	26.27	Neg
DSG2020_202 CAM DBS R: 12.02.20	N	N	N	26.75	Neg
DSG2020_310 CAM DBS R: 12.02.20	N	N	N	25.73	Neg
DSG2020_311 CAM DBS R: 12.02.20	N	N	N	24.16	Neg
DSG2020_312 CAM DBS R: 12.02.20	N	N	N	24.96	Neg
DSG2020_313 CAM DBS R: 12.02.20	N	N	N	25	Neg
DSG2020_314 CAM DBS R: 12.02.20	N	N	N	24.88	Neg
DSG2020_315 CAM DBS R: 12.02.20	N	N	N	24.93	Neg
DSG2020_316 CAM DBS R: 12.02.20	N	N	N	23.06	Neg
DSG2020_340 CAM DBS R: 12.02.20	N	N	N	22.35	Neg
DSG2020_341 CAM DBS R: 12.02.20	40.59	N	N	23.62	DENV-2
DSG2020_342 CAM DBS R: 12.02.20	N	N	N	22.8	Neg
DSG2020_344 CAM DBS R: 12.02.20	N	N	N	24.68	Neg
DSG2020_346 CAM DBS R: 12.02.20	35.58	N	N	26.93	DENV-2
DSG2020_347 CAM DBS R: 12.02.20	N	N	N	26.75	Neg
DSG2020_348 CAM DBS R: 12.02.20	N	N	N	26.17	Neg
DSG2020_349 CAM DBS R: 12.02.20	N	N	N	27.33	Neg
DSG2020_001 CAM DBS R: 12.02.20	N	N	N	23.13	Neg
DSG2020_002 CAM DBS R: 12.02.20	N	N	N	21.48	Neg
DSG2020_003 CAM DBS R: 12.02.20	35.03	N	N	23.51	DENV-2/-3
DSG2020_004 CAM DBS R: 12.02.20	N	N	N	22.68	Neg
DSG2020_005 CAM DBS R: 12.02.20	N	N	N	23.17	Neg
DSG2020_006 CAM DBS R: 12.02.20	N	N	N	23.4	Neg
DSG2020_007 CAM DBS R: 12.02.20	37.03	N	N	24.3	DENV-2
DSG2020_008 CAM DBS R: 12.02.20	N	N	N	23.19	Neg
DSG2020_009 CAM DBS R: 12.02.20	N	N	N	23.93	Neg
DSG2020_010 CAM DBS R: 12.02.20	N	N	N	23.51	Neg
DSG2020_011 CAM DBS R: 12.02.20	N	N	N	23.67	Neg
DSG2020_012 CAM DBS R: 12.02.20	38.68	N	N	24.22	DENV-2
DSG2020_013 CAM DBS R: 12.02.20	37.95	N	N	24.24	DENV-2
DSG2020_014 CAM DBS R: 12.02.20	N	N	N	23.16	Neg
DSG2020_015 CAM DBS R: 12.02.20	N	N	N	23.38	Neg
DSG2020_016 CAM DBS R: 12.02.20	N	N	N	24.26	Neg
DSG2020_017 CAM DBS R: 12.02.20	N	N	N	25.01	Neg
DSG2020_018 CAM DBS R: 12.02.20	N	N	N	25.05	Neg
DSG2020_019 CAM DBS R: 12.02.20	N	N	N	25.79	Neg
DSG2020_020 CAM DBS R: 12.02.20	N	N	N	25.7	Neg
DSG2020_428 CAM DBS R: 12.02.20	N	N	N	27.49	Neg
DSG2020_429 CAM DBS R: 12.02.20	34.95	N	N	27.87	DENV-3
DSG2020_430 CAM DBS R: 12.02.20	N	N	N	27.37	Neg
DSG2020_431 CAM DBS R: 12.02.20	N	N	N	27.49	Neg
DSG2020_261 CAM DBS R: 12.02.20	N	N	N	25.59	Neg
DSG2020_262 CAM DBS R: 12.02.20	37.55	N	N	24.15	DENV-2
DSG2020_263 CAM DBS R: 12.02.20	39.96	N	N	24.98	DENV-3
DSG2020_264 CAM DBS R: 12.02.20	N	N	N	25.14	Neg
DSG2020_265 CAM DBS R: 12.02.20	N	N	N	23.11	Neg
DSG2020_266 CAM DBS R: 12.02.20	N	N	N	25.27	Neg
DSG2020_267CAM DBS R: 12.02.20	N	N	N	24.91	Neg
DSG2020_268 CAM DBS R: 12.02.20	N	N	N	24.32	Neg
DSG2020_269 CAM DBS R: 12.02.20	N	N	N	23.21	Neg
DSG2020_270 CAM DBS R: 12.02.20	N	N	N	25.07	Neg
DSG2020_271 CAM DBS R: 12.02.20	N	N	N	24.64	Neg
DSG2020_272 CAM DBS R: 12.02.20	N	N	N	25.45	Neg
DSG2020_211 CAM DBS R: 03.10.21	N	N	N	26.31	Neg
DSG2020_212 CAM DBS R: 03.10.21	N	N	N	25.27	Neg
DSG2020_213 CAM DBS R: 03.10.21	N	N	N	25.78	Neg
DSG2020_214 CAM DBS R: 03.10.21	N	N	N	24.04	Neg
DSG2020_215 CAM DBS R: 03.10.21	N	N	N	23.9	Neg
DSG2020_216 CAM DBS R: 03.10.21	N	N	N	25.54	Neg
DSG2020_217 CAM DBS R: 03.10.21	N	N	N	26.09	Neg
DSG2020_218 CAM DBS R: 03.10.21	N	N	N	26.27	Neg
DSG2020_219 CAM DBS R: 03.10.21	N	N	N	25.75	Neg
DSG2020_220 CAM DBS R: 03.10.21	N	N	N	25.62	Neg
DSG2020_221 CAM DBS R: 03.10.21	N	N	N	27.73	Neg
DSG2020_222 CAM DBS R: 03.10.21	N	N	N	25.08	Neg
DSG2020_223 CAM DBS R: 03.10.21	N	N	N	25.57	Neg
DSG2020_224 CAM DBS R: 03.10.21	N	N	N	25.39	Neg
DSG2020_225 CAM DBS R: 03.10.21	N	N	N	26.63	Neg
DSG2020_226 CAM DBS R: 03.10.21	N	N	N	25.83	Neg
