# Supplementary material for: Arboviruses as an unappreciated cause of non-malarial acute febrile illness in the Dschang Health District of western Cameroon
Source: PLoS Negl Trop Dis. 2022 Oct 12;16(10):e0010790. doi: 10.1371/journal.pntd.0010790 (PMC9591055; doi:10.1371/journal.pntd.0010790)
Supplement: S5 Table — (XLSX) [file pntd.0010790.s005.xlsx]

## Sheet: Sequencing Metrics
S5 Table: Sequencing metrics
Sample	Sample	Total reads	DENV reads	DENV Reads per Million	DENV serotype	DENV genome coverage (%)	DENV genome depth (Mean X)	Other viruses detected
CAM 01.01	DSG2020_075	1097048	0	0
CAM 01.11	DSG2020_345	998271	4162	4169.21	2	1	87.9382
CAM 02.01	DSG2020_061	850949	23401	27499.9	2	1	403.738
CAM 02.29	DSG2020_346	932910	0	0				GB virus C
CAM 03.03	DSG2020_003	955654	0	0
CAM 03.07	DSG2020_007	866732	0	0
CAM 04.02	DSG2020_429	873080	2	2.29074
Water		158181	1	6.32187
